# Supplementary material for: Toward a Mechanistic Understanding of Reading Difficulties: Deviant Audiovisual Learning Dynamics and Network Connectivity in Children with Poor Reading Skills
Source: J Neurosci. 2025 Feb 27;45(17):e1119242025. doi: 10.1523/JNEUROSCI.1119-24.2025 (PMC12019146; doi:10.1523/JNEUROSCI.1119-24.2025)
Supplement: Table 3-1 — Additional LMMs including intermediate to strong (ISR) vs PR readers or the full sample and reading a continuous covariate of interest. The results obtained after excluding 11 children whose reading scores fell within the 16th to 25th percentile, and those using the full sample with reading fluency as a covariate, were comparable to the findings reported for the core groups in the main text. For completeness, we provide all results in detail: please refer to the supplementary material available in the public repository at https://osf.io/g8rjx/. Download Table 3-1, XLSX file. [file jneuro-45-e1119242025-s001.xlsx]

## Sheet: Feuil1
Additional LMMs including intermediate to strong (ISR) vs PR readers or the full sample and reading a continuous covariate of interest
LMMs with groups (ISR vs PR)					LMMs with covariate reading fluency
Accuracy					Accuracy
Predictor	t-value	df	p-value		Predictor		t-value	df		p-value
Bin	6.8	388	< 0.001		Bin		6.77	4793		< 0.001
Group	-0.26	184.96	0.792		Reading fluency (SLRT)		0.22	248		0.829
Age	0.64	62	0.528		Age		0.96	76		0.342
Bin × Group	0.41	388	0.683		Bin × Reading fluency (SLRT)		0.12	472		0.906
Response time					Response time
Predictor	t-value	df	p-value		Predictor		t-value	df		p-value
Bin	-5.13	388	< 0.001 ***		Bin		-1.86	472		0.063
Group	0.67	157.65	0.503		Reading fluency (SLRT)		-1.56	205.2		0.12
Age	-1.11	62	0.271		Age		-2.05	76		0.044 *
Bin × Group	2.42	388	0.016 *		Bin × Reading fluency (SLRT)		-2.01	472		0.045 *
Drift rate					Drift rate
Predictor	t-value	df	p-value		Predictor		t-value	df		p-value
Bin	87.046	3961	<0 .001 ***		Bin		58.43	4793		< 0.001
Group	-0.729	62.89	0.468		Reading fluency (SLRT)		0.722	77.09		0.473
Age	0.747	61.98	0.458		Age		0.49	75.98		0.627
Bin × Group	-3.879	3960	< 0.001 ***		Bin × Reading fluency (SLRT)		4.81	4788		< 0.001
Decision boundary					Decision boundary
Predictor	t-value	df	p-value		Predictor		t-value	df		p-value
Bin	92.284	4014	< 0.001 ***		Bin		79.6	4859		< 0.001
Group	-0.524	64.37	0.602		Reading Fluency (SLRT)		-0.13	78.95		0.897
Age	-0.158	61.96	0.875		Age		-0.897	75.97		0.372
Bin × -Group	-3.867	4014	< 0.001 ***		Bin × Reading Fluency		4.619	4859		< 0.001
