# Supplementary material for: Toward a Mechanistic Understanding of Reading Difficulties: Deviant Audiovisual Learning Dynamics and Network Connectivity in Children with Poor Reading Skills
Source: J Neurosci. 2025 Feb 27;45(17):e1119242025. doi: 10.1523/JNEUROSCI.1119-24.2025 (PMC12019146; doi:10.1523/JNEUROSCI.1119-24.2025)
Supplement: Table 3-2 — Association of drift rate and decision boundary with bin and group based on Bayesian statistics, in which the parameters were obtained by applying the RLDDM for all subjects. Download Table 3-2, XLSX file. [file jneuro-45-e1119242025-s002.xlsx]

## Sheet: Feuil1
Drift rate
Fixed effects	Estimate [CI]	Posterior probability (strength of evidence)
Bin	0.16 [0.16, 0.16]	1 (very strong evidence)
Group	-0.05 [-0.18, 0.08]	0.73 (weak to no evidence)
Bin x Group	-0.01 [-0.01, -0.01]	1 (very strong evidence)
Decision boundary
Bin	0.11 [0.11, 0.11]	1 (very strong evidence)
Group	-0.02 [-0.08, 0.03]	0.72 (weak to no evidence)
Bin x Group	-0.01 [-0.01, 0]	1 (very strong evidence)
Note: CI = confidence interval.
