# Supplementary material for: Toward a Mechanistic Understanding of Reading Difficulties: Deviant Audiovisual Learning Dynamics and Network Connectivity in Children with Poor Reading Skills
Source: J Neurosci. 2025 Feb 27;45(17):e1119242025. doi: 10.1523/JNEUROSCI.1119-24.2025 (PMC12019146; doi:10.1523/JNEUROSCI.1119-24.2025)
Supplement: Table 3-3 — Modeling parameters obtained by RLDDMs including children with poor and typical reading skills separately (as well as t- and p-values of the comparison between groups) and the whole sample. Download Table 3-3, XLSX file. [file jneuro-45-e1119242025-s018.xlsx]

## Sheet: Feuil1
Modeling parameters	All subjects	TR	PR	PR vs. TR
				t(78)	p
Decision boundary (α)	3.09 ± 0.19	3.19 ± 0.15	2.91 ± 0.10	-8.84	<0.0001*
Non-decision time (τ)	0.73 ± 0.13	0.70 ± 0.13	0.78 ± 0.10	2.74	0.008*
Drift rate modifier (vmod)	1.07 ± 0.34	1.03 ± 0.37	1.15 ± 0.27	1.47	0.15
Learning parameter (ƞ)	0.14 ± 0.04	0.17 ± 0.00	0.08 ± 0.00	-161.6	<0.0001*
Starting point (z)	0.74 ± 0.01	0.74 ± 0.02	0.74 ± 0.01	-0.85	0.4
Note: TR = children with typical reading skills, PR = children with poor reading skills, *= significant p-values.
