# Supplementary material for: Toward a Mechanistic Understanding of Reading Difficulties: Deviant Audiovisual Learning Dynamics and Network Connectivity in Children with Poor Reading Skills
Source: J Neurosci. 2025 Feb 27;45(17):e1119242025. doi: 10.1523/JNEUROSCI.1119-24.2025 (PMC12019146; doi:10.1523/JNEUROSCI.1119-24.2025)
Supplement: Table 3-4 — Association of drift rate and decision boundary with bin and group based on frequentist statistics, in which the parameters were obtained by applying the RLDDM separately for each group. Download Table 3-4, XLSX file. [file jneuro-45-e1119242025-s019.xlsx]

## Sheet: Feuil1
Drift rate
Fixed effects	DoF	t-value	p-value
Bin	4791	112.15	<.0001
Group	76.7	0.05	0.9
Bin x Group	4791	-18.2	<.0001
Decision boundary
Bin	4859	109.64	<.0001
Group	78.5	-7.18	<.0001
Bin x Group	4859	-8.61	<.0001
