# Supplementary material for: Toward a Mechanistic Understanding of Reading Difficulties: Deviant Audiovisual Learning Dynamics and Network Connectivity in Children with Poor Reading Skills
Source: J Neurosci. 2025 Feb 27;45(17):e1119242025. doi: 10.1523/JNEUROSCI.1119-24.2025 (PMC12019146; doi:10.1523/JNEUROSCI.1119-24.2025)
Supplement: Table 4-1 — Results of conventional fMRI analysis: stimulus vs baseline and feedback vs baseline (n = 80). Significant clusters on the whole-brain level in the contrast stimulus vs. baseline. This analysis aimed at revealing the task-relevant network and guided the selection of ROIs for further analysis (DCM). Significance level at cluster defining initial threshold pFWE = 0.05, cluster correction pFWEc < 0.05, all clusters k > 5 are tabulated, G = gyrus, L = left; R = right, m = medial, MC = motor cortex. The extended clusters in the bilateral transverse temporal gyri included the following brain structures: planum temporale, parietal and frontal opercula, posterior and anterior insulae, middle frontal gyri, precentral gyri, putamen, supplementary motor cortices, superior temporal gyri. G = Gyrus, WM = White Matter. Download Table 4-1, XLSX file. [file jneuro-45-e1119242025-s003.xlsx]

## Sheet: Feuil1
	MNI coordinates [mm]			Significant activation
Brain region	x	y	z	PFWEcorr	k	T
stimulus-baseline
Left Transverse temporal G	-47	-21	6	< 0.001	6705	20.85
Left Transverse temporal G	-35	-30	15			16.57
Left Pre post precentral G	-35	-21	54			16.29
Right Transverse temporal G	55	-24	6	< 0.001	1516	17.33
Right Cerebral WM	46	-21	3			16.69
Right Cerebral WM	55	-18	0			16.54
Right Cerebellum exterior	16	-51	-21	< 0.001	978	14.06
Right Cerebral WM	40	-57	-15			11.59
Right Inferior occipital G	40	-81	-9			11.47
Left Calcarine Cortex	-11	-81	9	< 0.001	685	12.63
Left Cerebral WM	-41	-66	-12			11.13
Left Cerebral WM	-41	-57	-15			11.03
Right Calcarine Cortex	13	-78	6	< 0.001	513	11.11
Right Superior parietal lobule	31	-60	48			9.4
Right Superior occipital G	28	-78	18			6.27
Left Cerebral WM	-5	-27	24	< 0.001	14	7.72
Right Cerebral WM	7	-24	27	< 0.001	25	7.62
Right Middle frontal G	31	-3	48	< 0.001	95	7.24
Left Cerebellum exterior	-35	-48	-33	< 0.001	20	6.1
Left Cerebellum exterior	-29	-54	-30			6.05
Left Superior occipital G	-26	-78	21	< 0.001	16	5.86
Right Middle frontal G	34	42	24	< 0.001	20	5.81
Right Middle frontal G	43	30	30			5.31
Left Middle frontal G	-35	57	21	< 0.001	5	5.57
feedback-baseline
Left Angular G	-53	-57	42	< 0.001	700	11.9904
Right Angular G	55	-51	48	< 0.001	576	11.0182
Right Middle frontal G	43	48	21	< 0.001	496	9.30783
Right Middle frontal G	49	33	30			7.99732
Right Middle frontal G	46	27	39			7.40351
Right Anterior Insula	43	15	-6	< 0.001	186	8.70654
Right Anterior Insula	34	18	-15			6.37589
Left Middle frontal G	-35	57	21	< 0.001	264	8.56514
Left Middle frontal G	-35	60	3			7.57172
Left Middle frontal G	-44	27	42			6.76524
Left Caudate	-14	-9	18	< 0.001	424	8.56324
Left Anterior Insula	-41	15	-3			8.52223
Left Posterior orbital G	-32	21	-12			7.91496
Right Supplementary MC	1	24	45	< 0.001	378	8.17983
Right Middle Superior frontal G	1	33	36			8.03812
Left Middle Superior frontal G	-2	39	27			7.03096
Right Occipital pole	16	-102	3	< 0.001	132	8.17297
Right Inferior occipital G	28	-90	3			7.72377
Right Occipital fusiform G	22	-87	-9			7.32959
Left Occipital pole G	-14	-102	-3	< 0.001	125	7.92755
Left Lingual G	-14	-93	-12			7.27172
Left Occipital pole G	-23	-93	3			7.13067
Left Cerebellum exterior	-41	-63	-33	< 0.001	94	7.59569
Right Putamen	31	-9	0	< 0.001	96	7.55039
Right Pallidum	28	-3	-9			6.44478
Right Inferior occipital G	40	-84	-15	< 0.001	29	7.09291
Left Middle cingulate G	-5	-12	30	< 0.001	80	7.08547
Middle cingulate G	-2	-27	24			6.76722
Middle cingulate G	4	-15	27			6.19859
Middle temporal G	67	-36	-3	< 0.001	73	7.0206
Middle temporal G	52	-30	-6			6.0742
Middle temporal G	64	-27	-9			5.91311
Right Caudate	19	-12	21	< 0.001	58	6.31105
Right Cerebral WM	19	0	24			6.15709
Right Lateral Ventricel	10	-3	15			5.92868
Left Middle temporal G	-56	-27	-9	< 0.001	53	6.28507
Left Middle temporal G	-68	-30	-9			5.93096
Right Cerebellum exterior	37	-72	-30	< 0.001	31	6.15419
Right Cerebellum exterior	46	-66	-30			5.88735
Right Cerebral WM (frontal)	40	42	-6	< 0.001	17	6.13995
Left Superior frontal G	-14	27	57	< 0.001	10	6.00834
Left Inferior temporal G	-56	-36	-18	0.0026	6	5.72038
Left Inferior occipital G	-44	-87	-9	0.0014	8	5.58867
Left Precentral G	-47	-9	30	0.0026	6	5.28005
