# Supplementary material for: Toward a Mechanistic Understanding of Reading Difficulties: Deviant Audiovisual Learning Dynamics and Network Connectivity in Children with Poor Reading Skills
Source: J Neurosci. 2025 Feb 27;45(17):e1119242025. doi: 10.1523/JNEUROSCI.1119-24.2025 (PMC12019146; doi:10.1523/JNEUROSCI.1119-24.2025)
Supplement: Table 4-2 — Two-sample t-test between ISR and PR. Group comparison intermediate to strong (ISR) vs poor for contrast feedback vs baseline. Cluster defining threshold puncorr. = 0.001, cluster correction pFWEc < 0.05, k = 69. G = Gyrus, WM = White Matter, ISR n = 42, PR, n = 27. Download Table 4-2, XLSX file. [file jneuro-45-e1119242025-s004.xlsx]

## Sheet: Feuil1
		MNI coordinates [mm]			Significant activation
Brain region	x		y	z	PFWEcorr	k	T
ISR-PR_feedback-baseline
Right Precuneus	4		-54	45	0.0127	84	4.7
Right Cerebral WM	28		-48	36	< 0.001	149	4.21
Right Angular G	52		-63	36			3.9
Right Cerebral WM	37		-60	39			3.79
Right Superior frontal G	28		18	63	0.0294	69	4.09
Right Superior frontal G	25		12	57			4.07
Right Middle frontal G	25		6	48			3.59
