# Supplementary material for: Toward a Mechanistic Understanding of Reading Difficulties: Deviant Audiovisual Learning Dynamics and Network Connectivity in Children with Poor Reading Skills
Source: J Neurosci. 2025 Feb 27;45(17):e1119242025. doi: 10.1523/JNEUROSCI.1119-24.2025 (PMC12019146; doi:10.1523/JNEUROSCI.1119-24.2025)
Supplement: Table 4-3 — Literature based VWFA ROI: Coordinates and radii of the spheres chosen based on literature. Additional region of interest (ROI) analysis of the VWFA was performed to examine whether children with typical and poor reading skills show differences in the visual processing of the false font characters during the LSS task. A literature-based VWFA mask was used (c.f. (Haugg et al. 2023)) which was created by defining spheres with different radii around the activation peaks reported in several articles on VWFA listed below using the MarsBaR toolbox for SPM (MARSBAR V0.41, http://marsbar.sourceforge.net/). These spherical ROIs were then combined to form a joint VWFA mask (see Table 4-3). Download Table 4-3, XLSX file. [file jneuro-45-e1119242025-s005.xlsx]

## Sheet: Feuil1
Literature for VWFA	Coordinates	Radius
	(x,y,z in MNI space)
Impact of literacy on the functional connectivity of vision and language related networks (López-Barroso et al. 2020)	-44, -50, -14	8 mm
Brain sensitivity to print emerges when children learn letter–speech sound correspondences (Brem et al. 2010)	-48, −66, −14	6 mm
Variability in Location Impacts Orthographic Selectivity in the “Visual Word Form Area” ((Glezer and Riesenhuber 2013)	-45, -56, -16	4 mm
Lateralized task shift effects in Broca's and Wernicke's regions and in visual word form area are selective for conceptual content and reflect trial history (Wallentin et al. 2014)	-43, -54, -12	10 mm
The visual word form area and the frequency with which words are encountered: evidence from a parametric fMRI study (Kronbichler et al. 2004)	-43, -54, -12	3 mm
The Putative Visual Word Form Area Is Functionally Connected to the Dorsal Attention Network (Vogel et al. 2012)	-45, -57, -12	4 mm
The VWFA Is the Home of Orthographic Learning When Houses Are Used as Letters (Martin et al. 2019)	-34, -55, -13	6 mm
Converging evidence for functional and structural segregation within the left ventral occipitotemporal cortex in reading(Lerma-Usabiaga et al. 2018)	-42, -58, -10	6 mm
