# Supplementary material for: Toward a Mechanistic Understanding of Reading Difficulties: Deviant Audiovisual Learning Dynamics and Network Connectivity in Children with Poor Reading Skills
Source: J Neurosci. 2025 Feb 27;45(17):e1119242025. doi: 10.1523/JNEUROSCI.1119-24.2025 (PMC12019146; doi:10.1523/JNEUROSCI.1119-24.2025)
Supplement: Table 4-4 — Results of model-based fMRI analysis (n = 80): Positive and negative parametric modulation of AS on stimuli. Significant clusters for the parametric modulation of positive (pos) and negative (neg) associative strength on stimulus processing. Cluster defined initial threshold pFWE = 0.05, cluster corrected pFWEc < 0.05, clusters exceeding k > 5 are listed, G = gyrus, L = left; R = right, MC = motor cortex, WM = white matter. Download Table 4-4, XLSX file. [file jneuro-45-e1119242025-s006.xlsx]

## Sheet: Feuil1
	MNI coordinates [mm]			Significant activation
Brain region	x	y	z	PFWEcorr	k	T
Pos AS on stimuli
Left Occipital fusiform G	-20	-87	-9	<0.001	152	8.1228
Right Occipital fusiform G	-23	-96	0			6.5281
Left Occipital pole	-17	-102	9			6.4124
Right Putamen	28	-3	3	< 0.001	73	7.6574
Right Postcentral G	46	-21	60	< 0.001	515	7.392
Right Postcentral G	16	-39	72			7.1889
Right Precentral G	22	-18	72			7.1793
Left Precentral G	-20	-21	72	< 0.001	293	7.1932
Left Precentral G	-11	-18	75			6.5228
Right Supplementary MC	4	-6	57			6.3359
Left Postcentral G	-41	-30	66	< 0.001	28	6.8914
Right Cerebral WM	19	-93	-6	< 0.001	112	6.8555
Right Cerebral WM	22	-96	6			6.686
Right Occipital pole	19	-99	15			6.6025
Left Temporal pole	-53	9	-21	< 0.001	146	6.8149
Left Parahippocampal G	-17	-9	-33			6.4188
Left Temporal pole	-41	15	-33			6.3454
Left Putamen	-26	-6	6	< 0.001	96	6.7259
Left Cerebellum WM	-23	-51	-39	< 0.001	68	6.6073
Left Cerebellum exterior	-29	-39	-36			6.1883
Left Cerebellum WM	-20	-39	-30			5.4907
Right Cerebellum exterior	43	-42	-30	< 0.001	26	6.358
Left Superior frontal G	-11	57	30	< 0.001	41	6.2217
Left Middle frontal G	-29	51	30			5.5494
Left Superior frontal G	-23	57	24			5.5008
Right Cerebral WM	16	-45	-33	< 0.001	40	6.0159
Right Cerebral WM	22	-54	-36			5.8577
Right Cerebral WM	13	-57	-33			5.6653
Right Superior frontal G	13	57	33	< 0.001	11	5.9979
Left Cerebellum exterior	-26	-75	-24	0.0019	7	5.8887
Left Precentral G	-50	-12	45	< 0.001	30	5.8628
Left Cerebral WM	-53	-15	36			5.3752
Left Cerebellum exterior	-44	-48	-33	0.0019	7	5.6678
Left Cerebral WM	-20	-21	18	0.0026	6	5.6334
Left Precentral G	-38	-15	57	0.0019	7	5.3322
Left Occipital fusiform G	-32	-78	-9	0.0078	3	5.2697
Neg AS on stimuli
Brain stem	1	-30	-3	< 0.001	16	6.8955
Right Lateral Ventricle	4	15	15	< 0.001	11	6.0782
