# Supplementary material for: Toward a Mechanistic Understanding of Reading Difficulties: Deviant Audiovisual Learning Dynamics and Network Connectivity in Children with Poor Reading Skills
Source: J Neurosci. 2025 Feb 27;45(17):e1119242025. doi: 10.1523/JNEUROSCI.1119-24.2025 (PMC12019146; doi:10.1523/JNEUROSCI.1119-24.2025)
Supplement: Table 4-5 — Results of model-based fMRI analysis: Parametric modulation of positive and negative PE on feedback (n = 80). Significant clusters for in the parametric modulation of positive (pos) and negative (neg) Prediction error (PE) on feedback processing. Cluster defined initial threshold pFWE = 0.05, cluster corrected pFWEc < 0.05, clusters exceeding k > 3 are listed, G = gyrus, L = left; R = right, MC = motor cortex, WM = white matter, G = Gyrus. Download Table 4-5, XLSX file. [file jneuro-45-e1119242025-s007.xlsx]

## Sheet: Feuil1
	MNI coordinates [mm]			Significant activation
Brain region	x	y	z	PFWEcorr	k	T
Pos PE on feedback
Right Superior parietal Lobe	16	-54	69	<0.001	972	8.1967
Right Superior parietal Lobe	13	-57	60			8.0501
Right Superior parietal Lobe	22	-45	72			7.7606
Right Cerebral WM (frontal)	10	48	-12	<0.001	213	7.9995
Left Medial frontal C	-2	48	-15			7.3111
Left Medial frontal C	-8	33	-18			7.0305
Left Cerebral WM	-17	-45	15	<0.001	186	7.7663
Left Cerebral WM	-8	-54	15			7.7302
Left Posterior cingulate G	-8	-51	6			7.5586
Right Cerebral WM	10	-51	12	<0.001	57	7.4756
Unknown	-53	-75	-24	<0.001	16	7.2694
Right Middle occipital G	43	-81	27	<0.001	133	7.0737
Right Middle occipital G	37	-81	36			6.5468
Right Lateral Ventricle	1	3	18	<0.001	14	6.825
Left Angular G	-47	-75	33	<0.001	98	6.7077
Left Angular G	-50	-69	24			6.589
Left Cerebral WM	-20	-6	27	<0.001	48	6.571
Left Cerebral WM	-20	-15	30			6.4541
Left Cerebral WM	-17	9	24			5.7301
Right Cerebral WM	25	-24	30	<0.001	66	6.5262
Right Cerebral WM	19	0	27			6.4162
Right Cerebral WM	22	-12	30			6.0312
Left Superior frontal G	-23	36	48	<0.001	31	6.2966
Unknown	1	-33	54	<0.001	14	6.23
Unknown (Right IT)	67	-51	-12	<0.001	21	6.2051
Right Lateral Ventricle	16	-39	15	<0.001	37	6.1722
Right Lateral Ventricle	22	-33	15			6.1718
Right Lateral Ventricle	28	-39	9			5.7201
Right Cerebral WM	40	-39	-6	<0.001	9	5.9291
Right Cerebral WM	28	-54	21	<0.001	11	5.8725
Left Middle temporal G	-56	-60	-3	<0.001	13	5.6802
Right Subcallosal area	1	15	-6	<0.001	15	5.4126
Left Basal Forebrain	-2	3	-12			5.3876
Left Parahippocampal G	-29	-39	-12	0.0076	3	5.4074
Left Precentral G	-17	-27	60	0.0013	8	5.4013
Left Postcentral G	-17	-30	69			5.1919
Neg PE on feedback
Right Anterior Insula	31	21	-9	<0.001	762	12.8077
Right Anterior Insula	31	24	0			10.9307
Right Frontal operculum	43	21	3			10.714
Left Anterior Insula	-32	18	-9	<0.001	549	11.7888
Left Anterior Insula	-32	24	0			11.3075
Right Anterior Cingulate G	7	36	24	<0.001	1223	10.3636
Right medial Superior frontal G	7	30	30			10.2721
Right Supplementary MC	7	18	51			8.7125
Left Thalamus proper	-8	-9	6	<0.001	350	9.1654
Right Thalamus proper	10	-12	3			8.1517
Brain stem	4	-27	-3			7.9924
Right Middle temporal G	46	-27	-6	<0.001	92	9.0672
Right Fusiform G	34	-45	-21	<0.001	95	7.8236
Right Cerebellum exterior	34	-54	-30			7.2295
Right Fusiform G	43	-51	-15			6.0633
Right Inferior temporal G	46	-6	-39	<0.001	28	7.6627
Left Fusiform G	-38	-63	-12	<0.001	82	6.7616
Left Cerebral WM	-38	-45	-15			6.5435
Left Cerebral WM	-38	-54	-15			6.2837
Left Cerebellum exterior	-32	-54	-33	<0.001	13	6.0494
Left Middle temporal G	-50	-27	-6	<0.001	15	5.9847
Right Cerebral WM	43	0	33	0.0013	8	5.6517
Right Inferior occipital G	43	-84	-3	0.0013	8	5.5133
Left Middle frontal G	-35	12	30	0.0051	4	5.4263
Right Inferior occipital G	31	-90	-3	0.0018	7	5.3792
