# Supplementary material for: Toward a Mechanistic Understanding of Reading Difficulties: Deviant Audiovisual Learning Dynamics and Network Connectivity in Children with Poor Reading Skills
Source: J Neurosci. 2025 Feb 27;45(17):e1119242025. doi: 10.1523/JNEUROSCI.1119-24.2025 (PMC12019146; doi:10.1523/JNEUROSCI.1119-24.2025)
Supplement: Table 5-1 — Connectivity parameters obtained by Bayesian model averaging. Between-region connections are in units of Hz. Self-inhibition parameters, where the source and target are the same, are the log of scaling parameters that multiply up or down the default value −0.5 Hz. Posterior probabilities are given in the brackets. PR, N = 27; TR, N = 38. AS = association strength; PAC = primary auditory cortex; PUT = putamen; STS = superior temporal sulcus; vOT = ventral occipito-temporal cortex. a only means for all participants to be tested. Download Table 5-1, XLSX file. [file jneuro-45-e1119242025-s008.xlsx]

## Sheet: Feuil1
Connection type	Common	Group	Age	Handed	Sex
Endogenous parameters
vOT→PAC	-0.298 (1)	-0.035 (0.61)	-	-	-0.169 (1)
PAC→vOT	0.253 (1)	-	-	0.180 (1)	-
STS→PAC	-	0.040 (0.67)	-	-	-
PAC→STS	0.401 (1)	-0.088 (1)	0.034 (0.57)	0.221 (1)	0.100 (0.77)
vOT→STS	-0.209 (1)	-	-	0.074 (0.67)
STS→vOT	-	-	-	-	-0.157 (1)
Self-inhibition parameters
PUT→PUT	-	-	-	-	0.077 (0.68)
vOT→vOT	-0.308 (1)	-	-0.054 (0.86)	-0.069 (0.65)	-
PAC→PAC	-	-	-	-0.158 (1)	-0.276 (1)
STS→STS	-	-	0.086 (1)	0.235 (1)	0.230 (1)
Modulatory parameters from PUT
vOT→PAC	-	-	-	-0.969 (0.94)	-
PAC→vOT	-	-	-0.158 (0.47)	-	-
STS→PAC	-	-0.776 (0.86)	-	0.232 (0.45)	-0.599 (0.60)
PAC→STS	0.769 (0.95)	-	-	-	-
vOT→STS	-	-1.180 (1.00)	-0.273 (0.56)	-	-0.393 (0.52)
STS→vOT	-	-	-	-	-
Input parametersa
Stimulus presentation→vOT	-	-	-	-	0.222 (0.64)
Stimulus presentation→PAC	1.152 (1)	-	-	-	-
AS→Putamen	1.261 (1)	-	-	-	-
