# Supplementary material for: Toward a Mechanistic Understanding of Reading Difficulties: Deviant Audiovisual Learning Dynamics and Network Connectivity in Children with Poor Reading Skills
Source: J Neurosci. 2025 Feb 27;45(17):e1119242025. doi: 10.1523/JNEUROSCI.1119-24.2025 (PMC12019146; doi:10.1523/JNEUROSCI.1119-24.2025)
Supplement: Table 5-2 — Connectivity parameters obtained by Bayesian model averaging using standardised SLRT-II (mean of word and pseudoword reading percentiles) as a covariate. The posterior probability is reported in brackets. Between-region connections are in units of Hz. Self-inhibition parameters, where the source and target are the same, are the log of scaling parameters that multiply up or down the default value −0.5 Hz. Posterior probabilities are given in the brackets. n = 75. PAC, primary auditory cortex; Association strength = AS; PUT = putamen; SLRT-II, Salzburger Lese-/Rechtschreibtest; STS = superior temporal sulcus; vOT, ventral occipito-temporal cortex. *Reading fluency score of SLRT-II word and pseudoword reading. Download Table 5-2, XLSX file. [file jneuro-45-e1119242025-s009.xlsx]

## Sheet: Feuil1
Connection type	Common effect	Reading score*	Age	Handedness	Sex
Endogenous parameters
vOT→PAC	-0.276 (1)	-	-0.052 (0.59)	-	-0.166 (1)
PAC→vOT	0.240 (1)	-0.091 (1)	-	0.181 (1)	-
STS→PAC	-	-0.024 (0.52)	-	-	-
PAC→STS	0.467 (1)	0.038 (0.64)	-	0.167 (1)	0.054 (0.56)
vOT→STS	-0.186 (1)	-	-	0.065 (0.66)
STS→vOT	-	0.056 (1)	-	-	-0.138 (1)
Self-inhibition parameters
PUT→PUT	-	-	-	-	0.074 (0.67)
vOT→vOT	-0.348 (1)	0.063 (1)	-0.090 (1)	-0.043 (0.52)	-
PAC→PAC	-	-	-	-0.145 (1)	-0.263 (1)
STS→STS	0.054 (0.58)	-	0.124 (1)	0.217 (1)	0.207 (1)
Modulatory parameters from PUT
vOT→PAC	0.343 (0.52)	0.287 (0.52)	0.547 (0.67)	-1.332 (1)	-
PAC→vOT	-	0.472 (0.87)	-	-	1.03 (1)
STS→PAC	-	0.643 (0.82)	-	-	-
PAC→STS	0.859 (1)	-	-	-	-
vOT→STS	0.417 (0.50)	-	-1.141 (1)	-0.620 (0.61)	-
STS→vOT	-	-	0.372 (0.54)	-	-
Input parametersa
Stimulus presentation→vOT	0.149 (0.94)	-	-	-	-
Stimulus presentation→PAC	1.117 (1)	-	-	-	-
AS→PU	1.288 (1)	-	-	-	-
